# Supplementary material for: Alternating Current Electrospinning of Polycaprolactone/Chitosan Nanofibers for Wound Healing Applications
Source: Polymers (Basel). 2024 May 9;16(10):1333. doi: 10.3390/polym16101333 (PMC11125242; doi:10.3390/polym16101333)
Supplement: Supplementary file 1 [file polymers-16-01333-s001.zip]

Archive with 1 entries (1 files):
- polymers-2960712-supplementary.pdf
